# Supplementary material for: Assessment of the Impact of Dietary Supplementation with Epigallocatechin Gallate (EGCG) on Antioxidant Status, Immune Response, and Intestinal Microbiota in Post-Weaning Rabbits
Source: Animals (Basel). 2024 Oct 18;14(20):3011. doi: 10.3390/ani14203011 (PMC11504044; doi:10.3390/ani14203011)
Supplement: Supplementary file 1 [file animals-14-03011-s001.zip]

Archive with 1 entries (1 files):
- animals-3239994-supplementary.pdf
